# Supplementary material for: An algorithm-based meta-analysis of genome- and proteome-wide data identifies a combination of potential plasma biomarkers for colorectal cancer
Source: Sci Rep. 2019 Oct 30;9:15575. doi: 10.1038/s41598-019-51999-9 (PMC6821706; doi:10.1038/s41598-019-51999-9)
Supplement: Supplementary file 2 — Supplementary Dataset 1 [file 41598_2019_51999_MOESM2_ESM.xlsx]

## Sheet: Sheet1
GeneID	Symbol	SP	Randomized elastic net frequency	CRC Average [ppm] reported in 28181595	AT Average [ppm] reported in 28181595	Fold Change CRC to AT reported in 28181595	pValue paired t-test reported in 28181595
5351	PLOD1	Q02809	0.59004	49.3331	7.11352	6.93511	3.58146e-07
5033	P4HA1	P13674	0.57318	48.1109	6.69015	7.19131	3.54187e-07
3934	LCN2	P80188	0.5431	402.688	121.647	3.3103	5.69661e-06
2799	GNS	P15586	0.5354	21.4724	9.42994	2.27705	0.00236839
60314	C12orf10	Q9HB07	0.52936	70.8405	32.1192	2.20555	5.84496e-06
64175	P3H1	Q32P28	0.48639	40.2125	4.39475	9.15014	7.04096e-06
10155	TRIM28	Q13263	0.47201	264.543	100.675	2.62768	1.11429e-06
1048	CEACAM5	P06731	0.46203	192.581	56.4377	3.41227	2.15954e-05
8379	MAD1L1	Q9Y6D9	0.44562	12.1321	4.16151	2.91532	0.00064221
8985	PLOD3	O60568	0.43778	78.9685	22.9981	3.4337	4.81231e-07
871	SERPINH1	P50454	0.4342	1009.69	305.799	3.30181	4.40473e-07
7076	TIMP1	P01033	0.40241	34.9975	8.40984	4.16149	0.000205195
10159	ATP6AP2	O75787	0.40199	9.40922	1.7242	5.45714	4.4579e-06
9782	MATR3	P43243	0.3819	211.051	96.6772	2.18305	2.4632e-07
2045	EPHA7	Q15375	0.37995	2.74953	1.00284	2.74175	0.00286954
192111	PGAM5	Q96HS1	0.37457	205.443	80.1306	2.56385	1.48263e-05
3416	IDE	P14735	0.36788	63.593	28.5341	2.22867	8.63955e-06
375056	MIA3	Q5JRA6	0.36486	16.5073	3.64746	4.52569	0.00246455
23184	MESDC2	Q14696	0.36411	91.2391	28.908	3.15618	9.52557e-07
10498	CARM1	Q86X55	0.36394	71.373	24.0777	2.96427	1.18119e-06
1294	COL7A1	Q02388	0.36279	8.1224	0.129154	62.8894	0.000562832
5352	PLOD2	O00469	0.3499	29.8311	2.99451	9.96192	0.000126663
7837	PXDN	Q92626	0.31796	21.3213	5.38495	3.95943	0.00523391
23028	KDM1A	O60341	0.3101	20.9959	7.27796	2.88486	0.000227352
9631	NUP155	O75694	0.30732	45.284	13.156	3.44208	2.14208e-07
84916	UTP4	Q969X6	0.30409	21.8757	1.33084	16.4375	1.74526e-05
23065	EMC1	Q8N766	0.2804	63.021	26.326	2.39387	1.6061e-05
4323	MMP14	P50281	0.26813	12.4067	2.76666	4.48435	0.000254613
11328	FKBP9	O95302	0.268	23.9277	3.32441	7.19757	2.03139e-06
60681	FKBP10	Q96AY3	0.26473	47.856	4.87701	9.81256	2.81079e-05
57085	AGTRAP	Q6RW13	0.2625	120.291	30.5242	3.94085	1.50915e-05
1047	CLGN	O14967	0.26179	11.5231	4.53604	2.54035	0.0010936
54749	EPDR1	Q9UM22	0.25431	7.57518	1.28325	5.90312	0.00494789
79811	SLTM	Q9NWH9	0.25042	3.49243	0.408479	8.54984	0.000394856
390916	NUDT19	A8MXV4	0.24818	47.7193	19.8884	2.39936	0.000193827
1303	COL12A1	Q99715	0.24381	325.606	60.3159	5.39834	0.000155853
9919	SEC16A	O15027	0.24273	10.6502	2.21547	4.80719	7.63765e-05
79709	COLGALT1	Q8NBJ5	0.23764	69.0978	26.5739	2.60022	1.46339e-06
5954	RCN1	Q15293	0.2371	88.8547	31.4592	2.82445	8.22395e-06
4057	LTF	P02788	0.23469	598.882	153.674	3.89709	0.000442758
4053	LTBP2	Q14767	0.23241	5.79723	0.724132	8.00576	0.00323169
29803	REPIN1	Q9BWE0	0.2154	10.3533	2.10487	4.91875	0.000357862
64866	CDCP1	Q9H5V8	0.20498	7.26556	2.13094	3.40955	0.00230213
4353	MPO	P05164	0.2044	513.488	183.708	2.79514	0.00183357
3490	IGFBP7	Q16270	0.19536	18.7284	2.63799	7.09948	0.000612413
337867	UBAC2	Q8NBM4	0.18651	48.7134	19.0165	2.56164	0.00183446
4253	MIA2	O15320	0.18168	9.42894	2.51476	3.74944	0.00269769
54968	TMEM70	Q9BUB7	0.1799	36.8413	9.18557	4.01078	0.00040869
29785	CYP2S1	Q96SQ9	0.17494	120.487	42.1993	2.85519	0.000294989
23509	POFUT1	Q9H488	0.17486	71.0064	21.3276	3.32932	0.000394403
10367	MICU1	Q9BPX6	0.17412	7.84113	3.31095	2.36824	0.00379823
8087	FXR1	P51114	0.17409	13.2211	3.34035	3.958	0.000441104
8974	P4HA2	O15460	0.17259	33.5745	5.07211	6.61945	0.000760494
11226	GALNT6	Q8NCL4	0.1597	12.3161	2.12773	5.78839	0.00480494
10562	OLFM4	Q6UX06	0.15792	433.727	74.3969	5.82991	0.000683954
65125	WNK1	Q9H4A3	0.14511	2.39311	0.579521	4.12947	0.00119024
285362	SUMF1	Q8NBK3	0.13196	8.16408	3.47631	2.34849	0.0032065
1800	DPEP1	P16444	0.12996	45.9043	3.2472	14.1366	0.00483538
10845	CLPX	O76031	0.12949	15.2702	1.98367	7.69794	0.000124998
23186	RCOR1	Q9UKL0	0.12294	9.28456	1.30583	7.11008	0.000489458
10653	SPINT2	O43291	0.11681	11.7698	2.95629	3.98128	0.00126917
65123	INTS3	Q68E01	0.1049	9.23651	2.39203	3.86138	0.000230837
79902	NUP85	Q9BW27	0.10428	13.9412	3.68754	3.78061	1.36677e-05
54495	TMX3	Q96JJ7	0.09859	16.2306	7.76653	2.08982	0.00142806
11218	DDX20	Q9UHI6	0.0947	3.36215	0.67243	4.99999	0.000195671
813	CALU	O43852	0.09304	44.6809	14.2879	3.12718	0.000468087
116447	TOP1MT	Q969P6	0.08947	17.154	4.98357	3.44211	0.00356855
566	AZU1	P20160	0.08881	246.289	81.9414	3.00568	0.003008
22907	DHX30	Q7L2E3	0.08678	17.2662	6.11729	2.82252	0.000352548
8021	NUP214	P35658	0.08246	7.8802	0.882818	8.92619	0.000738738
3683	ITGAL	P20701	0.08025	4.95221	1.8324	2.70258	0.00460686
4043	LRPAP1	P30533	0.08013	19.3733	3.1103	6.22875	0.00135105
7940	LST1	O00453	0.07975	10.8589	3.80022	2.85743	0.00143892
2202	EFEMP1	Q12805	0.07331	87.1406	36.2671	2.40275	0.00140589
2214	FCGR3A	P08637	0.07044	22.8857	4.28862	5.33637	0.000652019
54919	DNAAF5	Q86Y56	0.06749	7.50524	0.766628	9.78994	0.000748335
3383	ICAM1	P05362	0.04896	37.5816	17.2813	2.1747	0.00532708
10099	TSPAN3	O60637	0.04733	14.473	1.94411	7.4445	0.00258056
6727	SRP14	P37108	0.04717	268.97	85.635	3.14089	0.000145115
30001	ERO1A	Q96HE7	0.04299	241.405	101.087	2.38808	0.000104296
29118	DDX25	Q9UHL0	0.04021	11.986	4.37625	2.73888	0.00159966
8884	SLC5A6	Q9Y289	0.03802	15.6389	1.23029	12.7115	0.00194947
8836	GGH	Q92820	0.03694	238.144	115.249	2.06633	0.000187814
10797	MTHFD2	P13995	0.03462	11.851	1.47402	8.03994	0.000330405
7368	UGT8	Q16880	0.03285	6.80635	1.5138	4.4962	0.00133191
54914	FOCAD	Q5VW36	0.03283	4.37595	1.1712	3.73629	0.00338158
152217	NCBP2-AS2	Q69YL0	0.03276	68.0799	23.6855	2.87432	0.00164909
118987	PDZD8	Q8NEN9	0.03264	2.2838	0.0619053	36.8918	0.00310792
79590	MRPL24	Q96A35	0.02661	85.6678	37.1768	2.30434	0.00114404
2617	GARS	P41250	0.02429	168.742	78.8527	2.13996	8.26412e-06
5935	RBM3	P98179	0.02416	135.686	40.1699	3.37781	7.01761e-05
26035	GLCE	O94923	0.01811	6.77139	1.09697	6.17282	0.000333173
83590	TMUB1	Q9BVT8	0.01602	17.061	6.7346	2.53334	0.000246817
55705	IPO9	Q96P70	0.01558	13.413	3.78822	3.54072	0.00250373
8842	PROM1	O43490	0.01551	6.47424	0.816705	7.92726	0.00460425
8540	AGPS	O00116	0.01532	56.5871	24.3391	2.32494	0.000639327
55256	ADI1	Q9BV57	0.01441	54.3446	15.0052	3.62172	0.000818672
5817	PVR	P15151	0.01413	6.80196	1.78055	3.82014	0.00332828
10536	P3H3	Q8IVL6	0.0124	2.33862	0	1000	0.00551831
8697	CDC23	Q9UJX2	0.01134	9.90693	2.43491	4.0687	0.00346549
6595	SMARCA2	P51531	0.01127	22.0565	10.0134	2.20269	0.00120398
10491	CRTAP	O75718	0.00844	12.4384	0.18406	67.5777	0.00261689
820	CAMP	P49913	0.00786	95.302	22.3859	4.25724	0.00135745
79879	CCDC134	Q9H6E4	0.00713	18.4272	4.15227	4.43786	0.00260996
56729	RETN	Q9HD89	0.00683	42.3651	16.8602	2.51273	0.000928347
84321	THOC3	Q96J01	0.00398	16.5298	4.46809	3.69953	0.000588967
2195	FAT1	Q14517	0.00312	2.05321	0.0369191	55.6136	0.00503823
5657	PRTN3	P24158	0.00283	223.739	95.35	2.3465	0.0032093
92856	IMP4	Q96G21	0.00244	15.1953	2.4968	6.08591	0.00062259
80381	CD276	Q5ZPR3	0.00169	6.26576	1.30366	4.80628	0.002394
10609	P3H4	Q92791	0.00068	2.36126	0	1000	0.0029216
128308	MRPL55	Q7Z7F7	9e-05	42.6497	9.85192	4.32907	0.00420889
9653	HS2ST1	Q7LGA3	4e-05	11.0042	5.4514	2.0186	0.00240415
