# Supplementary material for: An algorithm-based meta-analysis of genome- and proteome-wide data identifies a combination of potential plasma biomarkers for colorectal cancer
Source: Sci Rep. 2019 Oct 30;9:15575. doi: 10.1038/s41598-019-51999-9 (PMC6821706; doi:10.1038/s41598-019-51999-9)
Supplement: Supplementary file 3 — Supplementary Dataset 2 [file 41598_2019_51999_MOESM3_ESM.xlsx]

## Sheet: MLH1
	p-value, Double-sided Wilcoxon Signed Rank test (when aplicable), Wilcoxon Rank Sum test otherwise
	CRC_MLH1_expressed	CRC_MLH1_not_expressed	CRC_MLH1_not_tested	CRC_Not_Reported__Unknown	AT_MLH1_expressed	AT_MLH1_not_expressed	AT_MLH1_not_tested	AT_Not_Reported__Unknown
CRC_MLH1_expressed	1	0.021168	0.0011753	0.497	3.5694e-08	1.2791e-07	9.4473e-14	0.01965
CRC_MLH1_not_expressed	0.021168	1	1	0.68571	8.1173e-08	0.00024414	8.2504e-08	0.019048
CRC_MLH1_not_tested	0.0011753	1	1	0.79523	9.8449e-15	7.3746e-08	2.425e-08	0.019508
CRC_Not_Reported__Unknown	0.497	0.68571	0.79523	1	0.01965	0.019048	0.019508	0.5
AT_MLH1_expressed	3.5694e-08	8.1173e-08	9.8449e-15	0.01965	1	0.76437	0.61329	0.65779
AT_MLH1_not_expressed	1.2791e-07	0.00024414	7.3746e-08	0.019048	0.76437	1	0.4541	0.57143
AT_MLH1_not_tested	9.4473e-14	8.2504e-08	2.425e-08	0.019508	0.61329	0.4541	1	0.977
AT_Not_Reported__Unknown	0.01965	0.019048	0.019508	0.5	0.65779	0.57143	0.977	1
number of subjects per category
CRC_MLH1_expressed	CRC_MLH1_not_expressed	CRC_MLH1_not_tested	CRC_Not_Reported__Unknown	AT_MLH1_expressed	AT_MLH1_not_expressed	AT_MLH1_not_tested	AT_Not_Reported__Unknown
40	13	41	2	40	13	41	2

## Sheet: MSH2
	p-value, Double-sided Wilcoxon Signed Rank test (when aplicable), Wilcoxon Rank Sum test otherwise
	CRC_MSH2_expressed	CRC_MSH2_not_expressed	CRC_MSH2_not_tested	CRC_Not_Reported__Unknown	AT_MSH2_expressed	AT_MSH2_not_expressed	AT_MSH2_not_tested	AT_Not_Reported__Unknown
CRC_MSH2_expressed	1	0.80292	0.017879	0.77659	3.523e-09	2.4824e-05	9.7793e-15	0.018899
CRC_MSH2_not_expressed	0.80292	1	0.06155	0.5	2.4824e-05	0.015625	2.9509e-05	0.055556
CRC_MSH2_not_tested	0.017879	0.06155	1	0.79523	1.1086e-15	2.9509e-05	2.425e-08	0.019508
CRC_Not_Reported__Unknown	0.77659	0.5	0.79523	1	0.018899	0.055556	0.019508	0.5
AT_MSH2_expressed	3.523e-09	2.4824e-05	1.1086e-15	0.018899	1	0.60846	0.6129	0.66099
AT_MSH2_not_expressed	2.4824e-05	0.015625	2.9509e-05	0.055556	0.60846	1	0.36517	0.5
AT_MSH2_not_tested	9.7793e-15	2.9509e-05	2.425e-08	0.019508	0.6129	0.36517	1	0.977
AT_Not_Reported__Unknown	0.018899	0.055556	0.019508	0.5	0.66099	0.5	0.977	1
number of subjects per category
CRC_MSH2_expressed	CRC_MSH2_not_expressed	CRC_MSH2_not_tested	CRC_Not_Reported__Unknown	AT_MSH2_expressed	AT_MSH2_not_expressed	AT_MSH2_not_tested	AT_Not_Reported__Unknown
46	7	41	2	46	7	41	2

## Sheet: PMS2
	p-value, Double-sided Wilcoxon Signed Rank test (when aplicable), Wilcoxon Rank Sum test otherwise
	CRC_Not_Applicable	CRC_Not_Reported__Unknown	CRC_PMS2_expressed	CRC_PMS2_not_expressed	CRC_PMS2_not_tested	AT_Not_Applicable	AT_Not_Reported__Unknown	AT_PMS2_expressed	AT_PMS2_not_expressed	AT_PMS2_not_tested
CRC_Not_Applicable	1	1	0.31581	0.94118	0.96629	1	0.66667	0.1007	0.11765	0.099342
CRC_Not_Reported__Unknown	1	1	0.42609	0.64052	0.79041	0.66667	0.5	0.020125	0.013072	0.01965
CRC_PMS2_expressed	0.31581	0.42609	1	0.0077216	0.00072528	0.14454	0.020125	1.1402e-07	2.0356e-08	4.3574e-13
CRC_PMS2_not_expressed	0.94118	0.64052	0.0077216	1	0.99276	0.11765	0.013072	1.0331e-08	0.00043778	7.6223e-09
CRC_PMS2_not_tested	0.96629	0.79041	0.00072528	0.99276	1	0.099342	0.01965	4.7127e-14	6.8426e-09	3.5694e-08
AT_Not_Applicable	1	0.66667	0.14454	0.11765	0.099342	1	0.66667	0.14454	0.23529	0.1902
AT_Not_Reported__Unknown	0.66667	0.5	0.020125	0.013072	0.01965	0.66667	1	0.67897	0.54902	0.9294
AT_PMS2_expressed	0.1007	0.020125	1.1402e-07	1.0331e-08	4.7127e-14	0.14454	0.67897	1	0.62127	0.77138
AT_PMS2_not_expressed	0.11765	0.013072	2.0356e-08	0.00043778	6.8426e-09	0.23529	0.54902	0.62127	1	0.48501
AT_PMS2_not_tested	0.099342	0.01965	4.3574e-13	7.6223e-09	3.5694e-08	0.1902	0.9294	0.77138	0.48501	1
number of subjects per category
CRC_Not_Applicable	CRC_Not_Reported__Unknown	CRC_PMS2_expressed	CRC_PMS2_not_expressed	CRC_PMS2_not_tested	AT_Not_Applicable	AT_Not_Reported__Unknown	AT_PMS2_expressed	AT_PMS2_not_expressed	AT_PMS2_not_tested
1	2	37	16	40	1	2	37	16	40

## Sheet: MSH6
	p-value, Double-sided Wilcoxon Signed Rank test (when aplicable), Wilcoxon Rank Sum test otherwise
	CRC_MSH6_expressed	CRC_MSH6_not_expressed	CRC_MSH6_not_tested	CRC_Not_Reported__Unknown	AT_MSH6_expressed	AT_MSH6_not_expressed	AT_MSH6_not_tested	AT_Not_Reported__Unknown
CRC_MSH6_expressed	1	0.89948	0.013287	0.74258	2.3968e-09	8.0108e-05	6.8286e-15	0.018793
CRC_MSH6_not_expressed	0.89948	1	0.13824	0.64286	8.0108e-05	0.03125	9.4164e-05	0.071429
CRC_MSH6_not_tested	0.013287	0.13824	1	0.79523	7.9292e-16	9.4164e-05	2.425e-08	0.019508
CRC_Not_Reported__Unknown	0.74258	0.64286	0.79523	1	0.018793	0.071429	0.019508	0.5
AT_MSH6_expressed	2.3968e-09	8.0108e-05	7.9292e-16	0.018793	1	0.44013	0.63351	0.66756
AT_MSH6_not_expressed	8.0108e-05	0.03125	9.4164e-05	0.071429	0.44013	1	0.28555	0.42857
AT_MSH6_not_tested	6.8286e-15	9.4164e-05	2.425e-08	0.019508	0.63351	0.28555	1	0.977
AT_Not_Reported__Unknown	0.018793	0.071429	0.019508	0.5	0.66756	0.42857	0.977	1
number of subjects per category
CRC_MSH6_expressed	CRC_MSH6_not_expressed	CRC_MSH6_not_tested	CRC_Not_Reported__Unknown	AT_MSH6_expressed	AT_MSH6_not_expressed	AT_MSH6_not_tested	AT_Not_Reported__Unknown
47	6	41	2	47	6	41	2

## Sheet: KRAS_mutation_found
	p-value, Double-sided Wilcoxon Signed Rank test (when aplicable), Wilcoxon Rank Sum test otherwise
	CRC_	CRC_No	CRC_Yes	AT_	AT_No	AT_Yes
CRC_	1	0.17655	0.46845	1.7438e-16	0.090249	0.00028896
CRC_No	0.17655	1	0.33333	0.097718	1	0.33333
CRC_Yes	0.46845	0.33333	1	0.0001828	0.33333	0.0625
AT_	1.7438e-16	0.097718	0.0001828	1	0.090249	0.24673
AT_No	0.090249	1	0.33333	0.090249	1	0.33333
AT_Yes	0.00028896	0.33333	0.0625	0.24673	0.33333	1
number of subjects per category
CRC_	CRC_No	CRC_Yes	AT_	AT_No	AT_Yes
90	1	5	90	1	5

## Sheet: NRAS_mutation_found
	p-value, Double-sided Wilcoxon Signed Rank test (when aplicable), Wilcoxon Rank Sum test otherwise
	CRC_No	CRC_Not_Performed	CRC_Not_Reported__Unknown	CRC_Yes	AT_No	AT_Not_Performed	AT_Not_Reported__Unknown	AT_Yes
CRC_No	1	0.4883	0.055692	0.24332	1.631e-09	1.319e-07	2.5079e-14	0.096573
CRC_Not_Performed	0.4883	1	0.05865	0.46154	2.6493e-07	0.00048828	9.9969e-07	0.15385
CRC_Not_Reported__Unknown	0.055692	0.05865	1	0.10174	9.8362e-15	3.1999e-07	2.477e-07	0.10174
CRC_Yes	0.24332	0.46154	0.10174	1	0.11161	0.15385	0.10174	1
AT_No	1.631e-09	2.6493e-07	9.8362e-15	0.11161	1	0.30505	0.8573	0.096573
AT_Not_Performed	1.319e-07	0.00048828	3.1999e-07	0.15385	0.30505	1	0.3352	0.15385
AT_Not_Reported__Unknown	2.5079e-14	9.9969e-07	2.477e-07	0.10174	0.8573	0.3352	1	0.10174
AT_Yes	0.096573	0.15385	0.10174	1	0.096573	0.15385	0.10174	1
number of subjects per category
CRC_No	CRC_Not_Performed	CRC_Not_Reported__Unknown	CRC_Yes	AT_No	AT_Not_Performed	AT_Not_Reported__Unknown	AT_Yes
48	12	35	1	48	12	35	1

## Sheet: BRAF_gene
	p-value, Double-sided Wilcoxon Signed Rank test (when aplicable), Wilcoxon Rank Sum test otherwise
	CRC_	CRC_Abnormal__Codon_600	CRC_Abnormal__other	CRC_Normal	AT_	AT_Abnormal__Codon_600	AT_Abnormal__other	AT_Normal
CRC_	1	0.34275	0.32227	0.91917	2.5034e-15	2.7389e-07	0.09085	0.022851
CRC_Abnormal__Codon_600	0.34275	1	0.72727	0.90909	2.9256e-07	0.0019531	0.18182	0.030303
CRC_Abnormal__other	0.32227	0.72727	1	1	0.09085	0.18182	1	0.66667
CRC_Normal	0.91917	0.90909	1	1	0.018133	0.030303	0.66667	0.5
AT_	2.5034e-15	2.9256e-07	0.09085	0.018133	1	0.95549	0.14889	0.91917
AT_Abnormal__Codon_600	2.7389e-07	0.0019531	0.18182	0.030303	0.95549	1	0.18182	1
AT_Abnormal__other	0.09085	0.18182	1	0.66667	0.14889	0.18182	1	1
AT_Normal	0.022851	0.030303	0.66667	0.5	0.91917	1	1	1
number of subjects per category
CRC_	CRC_Abnormal__Codon_600	CRC_Abnormal__other	CRC_Normal	AT_	AT_Abnormal__Codon_600	AT_Abnormal__other	AT_Normal
83	10	1	2	83	10	1	2

## Sheet: First_Degree_Relatives_with_CRC
Number of first degree relatives with history of colon, rectal cancer
	p-value, Double-sided Wilcoxon Signed Rank test (when aplicable), Wilcoxon Rank Sum test otherwise
	CRC_0	CRC_1	CRC_2	AT_0	AT_1	AT_2
CRC_0	1	0.13659	0.42489	3.732e-16	1.1848e-05	0.090411
CRC_1	0.13659	1	0.5	1.7478e-05	0.015625	0.25
CRC_2	0.42489	0.5	1	0.090411	0.25	1
AT_0	3.732e-16	1.7478e-05	0.090411	1	0.10903	0.68275
AT_1	1.1848e-05	0.015625	0.25	0.10903	1	0.5
AT_2	0.090411	0.25	1	0.68275	0.5	1
number of subjects per category
CRC_0	CRC_1	CRC_2	AT_0	AT_1	AT_2
88	7	1	88	7	1

## Sheet: History_of_Other_Malignancies
	p-value, Double-sided Wilcoxon Signed Rank test (when aplicable), Wilcoxon Rank Sum test otherwise
	CRC_No	CRC_Yes_historyOtherCancerMOreThanONeYearAgo	AT_No	AT_Yes_historyOtherCancerMOreThanONeYearAgo
CRC_No	1	0.28286	5.572e-17	0.0044728
CRC_Yes_historyOtherCancerMOreThanONeYearAgo	0.28286	1	0.0034229	0.25
AT_No	5.572e-17	0.0034229	1	0.34334
AT_Yes_historyOtherCancerMOreThanONeYearAgo	0.0044728	0.25	0.34334	1
number of subjects per category
CRC_No	CRC_Yes_historyOtherCancerMOreThanONeYearAgo	AT_No	AT_Yes_historyOtherCancerMOreThanONeYearAgo
93	3	93	3

## Sheet: Ethnicity
	p-value, Double-sided Wilcoxon Signed Rank test (when aplicable), Wilcoxon Rank Sum test otherwise
	CRC_Hispanic_or_Latino	CRC_Not_Evaluated	CRC_Not_Hispanic_or_Latino	AT_Hispanic_or_Latino	AT_Not_Evaluated	AT_Not_Hispanic_or_Latino
CRC_Hispanic_or_Latino	1	1	0.25149	0.015625	0.25	4.4801e-05
CRC_Not_Evaluated	1	1	0.62657	0.25	1	0.090411
CRC_Not_Hispanic_or_Latino	0.25149	0.62657	1	1.1848e-05	0.090411	3.732e-16
AT_Hispanic_or_Latino	0.015625	0.25	1.1848e-05	1	0.75	0.42918
AT_Not_Evaluated	0.25	1	0.090411	0.75	1	0.47146
AT_Not_Hispanic_or_Latino	4.4801e-05	0.090411	3.732e-16	0.42918	0.47146	1
number of subjects per category
CRC_Hispanic_or_Latino	CRC_Not_Evaluated	CRC_Not_Hispanic_or_Latino	AT_Hispanic_or_Latino	AT_Not_Evaluated	AT_Not_Hispanic_or_Latino
7	1	88	7	1	88

[truncated: 5 more sheets: Gender, Race, Histological_subtype, History_of_Prior_Colon_Polyps, Tumor_Stage]
